# Supplementary material for: ERVWE1 Impairs Mitochondrial Homeostasis and Promotes Neuronal Apoptosis via the miR-27b-3p/BNIP3 Axis in Schizophrenia
Source: Viruses. 2026 Feb 14;18(2):245. doi: 10.3390/v18020245 (PMC12944911; doi:10.3390/v18020245)
Supplement: Supplementary file 1 [file viruses-18-00245-s001.zip]

Archive with 1 entries (1 files):
- viruses-4102536-supplementary.pdf
